# Supplementary material for: Multiple Mechanisms Confer Resistance to Azithromycin in Shigella in Bangladesh: a Comprehensive Whole Genome-Based Approach
Source: Microbiol Spectr. 2022 Jul 25;10(4):e00741-22. doi: 10.1128/spectrum.00741-22 (PMC9430107; doi:10.1128/spectrum.00741-22)
Supplement: Supplemental file 1 — Supplemental material. Download spectrum.00741-22-s0001.xlsx, XLSX file, 0.04 MB [file spectrum.00741-22-s0001.xlsx]

## Sheet: Supplementary table S1
Supplementary table 2. Distribution of species, and serotypes among Shigella isolates, in between 2016 and 2018.
Species	Serotypes	Number of Isolate	Percentage of the total 150 isolates
Shigella flexneri	Shigella flexneri atypical	1	0.7
	Shigella flexneri 1a	1	0.7
	Shigella flexneri 1b	1	0.7
	Shigella flexneri 1c	4	2.7
	Shigella flexneri 2a	46	30.7
	Shigella flexneri 3a	16	10.7
	Shigella flexneri 3b	2	1.33
	Shigella flexneri 4	8	5.33
	Shigella flexneri 4b	1	0.7
	Shigella flexneri 6	3	2
	Total =	83	55.33
Shigella boydii	Shigella boydii 1	2	1.33
	Shigella boydii 2	4	2.7
	Shigella boydii 3	1	0.7
	Shigella boydii 4	1	0.7
	Shigella boydii 8	2	1.33
	Shigella boydii 12	3	2
	Shigella boydii 14	1	0.7
	Shigella boydii 18	1	0.7
	Total =	15	10
Shigella sonnei	Not Applicable	50	33.33
Shigella dysenteriae	Shigella dysenteriae 2	2	1.33

## Sheet: Supplemetary table S2
Supplemetary file 2: PCR results of the 63 Shigella spp. (57 AZM-resistant and 6 AZM-sensitive) along with their susceptibility types
SL	Identifier	Serotype	Year of isolation	Susceptibility Test Results			PCR Results
				DD_AZM	MIC (µg/ml)	Type	mphA	mphB	mphD	msrA	msrD	msrE	mefA	mefB	ermA	ermB	ermC	ermF	erm42	ereA	ereB
1	Z13167	S. sonnei	2018	7	>256	AZMR	1	0	0	0	0	0	0	0	0	0	0	0	0	0	0
2	Z13201	S. sonnei	2018	7	>256	AZMR	1	0	0	0	0	0	0	0	0	1	0	0	0	0	0
3	Z13198	S. sonnei	2018	7	>256	AZMR	1	0	0	0	0	0	0	0	0	0	0	0	0	0	0
4	Z13254	S. sonnei	2018	7	>256	AZMR	1	0	0	0	0	0	0	0	0	1	0	0	0	0	0
5	Z13206	S. sonnei	2018	7	>256	AZMR	1	0	0	0	0	0	0	0	0	1	0	0	0	0	0
6	Z13243	S. sonnei	2018	9	192	AZMR	1	0	0	0	0	0	0	0	0	0	0	0	0	0	0
7	Z13244	S. sonnei	2018	7	>256	AZMR	1	0	0	0	0	0	0	0	0	0	0	0	0	0	0
8	Z13162	S. flexneri 2a	2018	7	>256	AZMR	1	0	0	0	0	0	0	0	0	1	0	0	0	0	0
9	Z13163	S. sonnei	2018	7	>256	AZMR	1	0	0	0	0	0	0	0	0	0	0	0	0	0	0
10	Z13158	S. sonnei	2018	7	>256	AZMR	1	0	0	0	0	0	0	0	0	0	0	0	0	0	0
11	Z13161	S. flexneri 2a	2018	7	>256	AZMR	1	0	0	0	0	0	0	0	0	1	0	0	0	0	0
12	Z13235	S. sonnei	2018	9	128	AZMR	1	0	0	0	0	0	0	0	0	0	0	0	0	0	0
13	Z13259	S. flexneri 3a	2018	7	>256	AZMR	1	0	0	0	0	0	0	0	0	1	0	0	0	0	0
14	Z13262	S. sonnei	2018	7	>256	AZMR	1	0	0	0	0	0	0	0	0	1	0	0	0	0	0
15	Z12937	S. boydii 2	2017	7	>256	AZMR	1	0	0	0	0	0	0	0	0	1	0	0	0	0	0
16	K13242	S. flexneri 3a	2018	7	>256	AZMR	1	0	0	0	0	0	0	0	0	1	0	0	0	0	0
17	Z12931	S. boydii 2	2017	7	>256	AZMR	1	0	0	0	0	0	0	0	0	1	0	0	0	0	0
18	Z12936	S. sonnei	2017	7	>256	AZMR	1	0	0	0	0	0	0	0	0	0	0	0	0	0	0
19	Z12938	S. sonnei	2017	7	>256	AZMR	1	0	0	0	0	0	0	0	0	0	0	0	0	0	0
20	Z13154	S. sonnei	2018	7	>256	AZMR	1	0	0	0	0	0	0	0	0	1	0	0	0	0	0
21	Z12997	S. sonnei	2017	9	192	AZMR	1	0	0	0	0	0	0	0	0	0	0	0	0	0	0
22	Z12994	S. flexneri 2a	2017	7	>256	AZMR	1	0	0	0	0	0	0	0	0	1	0	0	0	0	0
23	Z13003	S. sonnei	2017	7	>256	AZMR	1	0	0	0	0	0	0	0	0	0	0	0	0	0	0
24	Z13023	S. sonnei	2017	7	>256	AZMR	1	0	0	0	0	0	0	0	0	0	0	0	0	0	0
25	Z13129	S. flexneri 2a	2018	9	128	AZMR	1	0	0	0	0	0	0	0	0	0	0	0	0	0	0
26	Z13002	S. sonnei	2017	7	>256	AZMR	1	0	0	0	0	0	0	0	0	0	0	0	0	0	0
27	Z12954	S. flexneri 3a	2017	9	128	AZMR	1	0	0	0	0	0	0	0	0	0	0	0	0	0	0
28	Z12934	S. sonnei	2017	7	>256	AZMR	1	0	0	0	0	0	0	0	0	0	0	0	0	0	0
29	Z12973	S. sonnei	2017	7	>256	AZMR	1	0	0	0	0	0	0	0	0	0	0	0	0	0	0
30	Z12977	S. sonnei	2017	7	>256	AZMR	1	0	0	0	0	0	0	0	0	0	0	0	0	0	0
31	Z12948	S. flexneri 2a	2017	7	>256	AZMR	1	0	0	0	0	0	0	0	0	0	0	0	0	0	0
32	Z13030	S. sonnei	2017	7	>256	AZMR	1	0	0	0	0	0	0	0	0	0	0	0	0	0	0
33	Z12967	S. flexneri 2a	2017	7	>256	AZMR	1	0	0	0	0	0	0	0	0	1	0	0	0	0	0
34	Z12941	S. sonnei	2017	7	>256	AZMR	1	0	0	0	0	0	0	0	0	0	0	0	0	0	0
35	Z12966	S. flexneri 4	2017	7	>256	AZMR	1	0	0	0	0	1	0	0	0	1	0	0	0	0	0
36	Z12965	S. sonnei	2017	7	>256	AZMR	1	0	0	0	0	0	0	0	0	1	0	0	0	0	0
37	Z12962	S. sonnei	2017	7	>256	AZMR	1	0	0	0	0	0	0	0	0	1	0	0	0	0	0
38	Z12947	S. sonnei	2017	7	>256	AZMR	1	0	0	0	0	0	0	0	0	1	0	0	0	0	0
39	Z13033	S. sonnei	2017	7	>256	AZMR	1	0	0	0	0	0	0	0	0	0	0	0	0	0	0
40	Z13004	S. sonnei	2017	7	>256	AZMR	1	0	0	0	0	0	0	0	0	0	0	0	0	0	0
41	Z12960	S. sonnei	2017	7	>256	AZMR	1	0	0	0	0	0	0	0	0	1	0	0	0	0	0
42	Z13013	S. sonnei	2017	7	>256	AZMR	1	0	0	0	0	0	0	0	0	0	0	0	0	0	0
43	Z13041	S. sonnei	2017	7	>256	AZMR	1	0	0	0	0	0	0	0	0	0	0	0	0	0	0
44	Z12991	S. sonnei	2017	7	>256	AZMR	1	0	0	0	0	0	0	0	0	0	0	0	0	0	0
45	Z13220	S. flexneri 2a	2018	7	>256	AZMR	1	0	0	0	0	0	0	0	0	0	0	0	0	0	0
46	Z12999	S. sonnei	2017	7	>256	AZMR	1	0	0	0	0	0	0	0	0	0	0	0	0	0	0
47	Z12971	S. sonnei	2017	7	>256	AZMR	1	0	0	0	0	0	0	0	0	0	0	0	0	0	0
48	Z13034	S. sonnei	2017	7	192	AZMR	1	0	0	0	0	0	0	0	0	0	0	0	0	0	0
49	Z13032	S. flexneri 2a	2017	7	>256	AZMR	1	0	0	0	0	0	0	0	0	1	0	0	0	0	0
50	Z12981	S. sonnei	2017	7	>256	AZMR	1	0	0	0	0	0	0	0	0	0	0	0	0	0	0
51	Z12972	S. flexneri 4	2017	7	>256	AZMR	1	0	0	0	0	0	0	0	0	1	0	0	0	0	0
52	Z13236	S. sonnei	2018	7	>256	AZMR	1	0	0	0	0	0	0	0	0	1	0	0	0	0	0
53	Z13214	S. flexneri 2a	2018	7	>256	AZMR	1	0	0	0	0	0	0	0	0	0	0	0	0	0	0
54	Z13255	S. sonnei	2018	7	>256	AZMR	1	0	0	0	0	0	0	0	0	0	0	0	0	0	0
55	Z13218	S. flexneri 1a	2018	25	0.75	AZMs	0	0	0	0	0	0	0	0	0	0	0	0	0	0	0
56	Z13208	S. sonnei	2018	25	0.75	AZMs	0	0	0	0	0	0	0	0	0	0	0	0	0	0	0
57	Z13164	S. flexneri 3a	2018	22	4	AZMs	0	0	0	0	0	0	0	0	0	0	0	0	0	0	0
58	Z12985	S. boydii 2	2017	15	8	AZMs	0	0	0	0	0	0	0	0	0	0	0	0	0	0	0
59	Z13145	S. flexneri 2a	2018	25	3	AZMs	0	0	0	0	0	0	0	0	0	0	0	0	0	0	0
60	Z12458	S. dysenteriae 4	2017	25	0.75	AZMs	0	0	0	0	0	0	0	0	0	0	0	0	0	0	0
61	Z13153	S. sonnei	2018	7	>256	AZMR	1	0	0	0	0	0	0	0	0	1	0	0	0	0	0
62	Z12951	S. sonnei	2017	7	>256	AZMR	1	0	0	0	0	0	0	0	0	1	0	0	0	0	0
63	Z12959	S. boydii 3	2017	7	>256	AZMR	1	0	0	0	0	1	0	0	0	1	0	0	0	0	0
*AZMR, resistant to AZM; AZMS, susceptible to AZM; DD_AZM, Disc Diffusion test diameter for azithromycin; MIC, Minimum Inhibitory Concentration

## Sheet: Supplementary table S3
Supplementary table S3 WGS analysis of the 13 Shigella strains by Ribosomal Sequence Typing (rST), AMRFinderPlus and PlasmidFinder predictions
Strain aID	rST	PlasmidFinder predicted plasmids			bAZMR factors in WGS
		Plasmid type	Query/Template (Identity [%])		Plasmid-born	Chromosomal
Shigella flexneri
Z13145	rST-1438	IncFII	261/261 (96.17)		Negative	emrE
Z13032	rST-1438	IncFII	261/261 (100.00)		mphA, ermB	emrE
Z12966	rST-15810	IncFII	261/261 (100.0)		mphA, mphE, msrE, ermB	emrE
		Col(MG828)	262/262 (91.6)
		Col(pHAD28)	131/131 (93.89)
		ColpVC	193/193 (100)
Z13164	rST-15815	IncFII	261/261 (96.17)		Negative	emrE
K13242	rST-1438	IncB/O/K/Z	152/151 (94.08)		mphA, ermB	emrE
		IncFII	261/261 (96.17)
Shigella sonnei
Z12947	rST-1458	IncFII	261/261 (96.17)		mphA, ermB	emrE, acrF
		IncB/O/K/Z	149/149 (97.99)
		Col(BS512)	233/233 (100.0)
		Col156	154/154 (97.70)
Z12965	rST-1458	IncB/O/K/Z	149/149 (96.69)		mphA, ermB	emrE, acrF
		Col156	154 / 154 (98.70)
Z13154	rST-1458	IncB/O/K/Z	149/149 (97.99)		mphA, ermB	emrE, acrF
		Col(BS512)	233/233 (100.0)
		Col156	154 / 154 (98.7)
Z13254	rST-1458	IncFII	261/261 (96.17)		mphA, ermB	emrE, acrF
		IncB/O/K/Z	149/149 (97.99)
		Col(BS512)	233/233 (100.0)
		Col156	154/154 (97.70)
Shigella boydii
Z12931	rST-15751	IncFII	261/261 (95.79)		mphA, ermB	acrF, mdtM
		IncB/O/K/Z	149/149 (100.0)
		Col(pHAD28)	131/131 (93.13)
		Col(MG828)	262/262 (91.60)
Z12959	rST-15751	IncFII	261/261 (100.0)		mphA, mphE, msrE, ermB	acrF, mdtM
		IncB/O/K/Z	149/149 (97.99)
		Col(pHAD28)	131/131 (93.13)
		Col(MG828)	262/262 (91.60)
Z12985	rST-15751	IncFII	261/261 (95.79)		Negative	acrF, mdtM
		IncB/O/K/Z	149/149 (100.0)
		Col(pHAD28)	131/131 (93.13)
		Col(MG828)	262/262 (91.60)
Shigella dysenteriae
Z12458	rST-30579	IncFII	261/261 (95.79)		Negative	acrF
		Col(pHAD28)	131/131 (92.37)
		IncFIA	388/388 (99.74)
aLaboratory Identifier
bAztithromycin resistance factors

## Sheet: Supplementary table S4
Supplementary table S4: Oligonucleotide primers used in this study to detect the AZM resistant genes by PCR.
Gene name	Primer	Sequence ( 5’ → 3’)	Annealing temp. (ºC)	Amplicon size	Reference
mphA	mphA-F	GTG AGG AGG AGC TTC GCG AG	61	403	Nguyen, 2009(1)
	mphA-R	TGC CGC AGG ACT CGG AGG TC
mphB	mphB-F	ATG ACC GTA GTC ACG ACC GCC GAT	57	494	Nakamura et al., 2000(2)
	mphB-R	GTT TTC CCA GTC ACG ACG TTG T
mphD	mphD-F	GTG TTC TTG CTT GGC TCG TAA	52	560	Ojo et al., 2004(3)
	mphD-R	ATC TGG TCG GGG TTG ATA A
msrA	msrA-F	GGC ACA ATA AGA GTG TTT AAA GG	50	940	Lina et al., 1999(4)
	msrA-R	AAG TTA TAT CAT GAA TAG ATT GTC CTG TT
msrD	msrD-F	TTG GAC GAA GTA ACT CTG	50	370	Daly et al., 2004(5)
	msrD-R	GCT TGG CTC TTA CGT TC
msrE	msrE-F	TAT AGC GAC TTT AGC GCC AA	56	395	Rose et al., 2012(6)
	msrE-R	GCC GTA GAA TAT GAG CTG AT
mefA	mefA-F	TGG TTC GGT GCT TAC TAT TGT	58	553	Daly et al., 2004(5)
	mefA-R	CCC CTA TCA ACA TTC CAG A
mefB	mefB-F	ATG AAC AGA ATA AAA AAT TG	48	409	Liu et al., 2009(7)
	mefB-R	AAA TTA TCA TCA ACC CGG TC
ermA	ermA-F	TCT AAA AAG CAT GTA AAA GAA A	50	533	Nguyen, 2009(1)
	ermA-R	CGA TAC TTT TTG TAG TCC TTC
ermB	ermB_F	GAA AAA GTA CTC AAC CAA ATA	45	639	Nguyen, 2009(1)
	ermB-R	AAT TTA AGT ACC GTT ACT
ermC	ermC-F	GCT AAT ATT GTT TAA ATC GTC AAT	46	642	Sutcliffe et al., 1996(9)
	ermC-R	TCA AAA CAT AAT ATA GAT AAA
ermF	ermF-F	CGG GTC AGC ACT TTA CTA TTG	50	466	Chung et al., 1999(8)
	ermF-R	GGA CCT ACC TCA TAG ACA AG
erm42	erm42-F	TGC ACC ATC TTA CAA GGA GT	52.5	173	Rose et al., 2012(6)
	erm42-R	CAT GCC TGT CTT CAA GGT TT
ereA	ereA-F	AAC ACC CTG AAC CCA AGG GAC G	60	420	Sutcliffe et al., 1996(9)
	ereA-R	CTT CAC ATC CGG ATT CGC TCG A
ereB	ereB-F	CAC CTA ATG CTA CAA CTC GGG	54	546	Rachek et al. 2000(10)
	ereB-R	GGA GAT ACC CGA GTT GTA GC
F= Forward primer; R = Reverse primer
References
1	Nguyen MCP, Woerther PL, Bouvet M, Andremont A, Leclercq R, Canu A. 2009. Escherichia coli as reservoir for macrolide resistance genes. Emerg Infect Dis 15:1648–1650.
2	Nakamura A, Nakazawa K, Miyakozawa I, Mizukoshi S, Tsurubuchi K, Nakagawa M, O’hara K, Sawai T. Macrolide esterase-producing Escherichia coli clinically isolated in Japan. jstage.jst.go.jp 53:2000.
3	Ojo KK, Ulep C, Van Kirk N, Luis H, Bernardo M, Leitao J, Roberts MC. 2004. The mef(A) gene predominates among seven macrolide resistance genes identified in gram-negative strains representing 13 genera, isolated from healthy Portuguese children. Antimicrob Agents Chemother 48:3451–3456.
4	Lina G, Quaglia A, Reverdy ME, Leclercq R, Vandenesch F, Etienne J. 1999. Distribution of genes encoding resistance to macrolides, lincosamides, and streptogramins among staphylococci. Antimicrob Agents Chemother 43:1062–1066.
5	Daly MM, Doktor S, Flamm R, Shortridge D. Characterization and prevalence of MefA, MefE, and the associated msr(D) gene in Streptococcus pneumoniae clinical isolates. J Clin Microbiol. 2004 Aug;42(8):3570-4. doi: 10.1128/JCM.42.8.3570-3574.2004. PMID: 15297499; PMCID: PMC497602.
6	Rose S, Desmolaize B, Jaju P, Wilhelm C, Warrass R, Douthwaite S. 2012. Multiplex PCR to identify macrolide resistance determinants in Mannheimia haemolytica and Pasteurella multocida. Antimicrob Agents Chemother 56:3664–3669.
7	Liu J, Keelan P, Bennett PM, Enne VI. 2009. Characterization of a novel macrolide efflux gene, mef(B), found linked to sul3 in porcine Escherichia coli. J Antimicrob Chemother 63:423–426.
8	Chung WO, Werckenthin C, Schwarz S, Roberts MC. 1999. Host range of the ermF rRNA methylase gene in bacteria of human and animal origin. J Antimicrob Chemother 43:5–14.
9	Sutcliffe J, Grebe T, Tait-Kamradt A, Wondrack L. 1996. Detection of erythromycin-resistant determinants by PCR. Antimicrob Agents Chemother 40:2562–2566.
10	Rachek LI, Hines A, Tucker AM, Winkler HH, Wood DO. 2000. Transformation of Rickettsia prowazekii to Erythromycin Resistance Encoded by the Escherichia coli ereB Gene. J Bacteriol 182:3289.
